# Supplementary material for: A major depression prognosis calculator based on episode duration
Source: Clin Pract Epidemiol Ment Health. 2006 Jun 14;2:13. doi: 10.1186/1745-0179-2-13 (PMC1534018; doi:10.1186/1745-0179-2-13)
Supplement: Additional File 1 — This is an Excel® spreadsheet with an embedded macro for calculating the probability of recovery during a specified interval of time using estimates from the models presented in this paper. You may need to alter the security settings in Excel® in order to use the calculator. If the program is set to high security, it may not allow macros to run. To change these settings, click Tools then Options then Macro Security. [file 1745-0179-2-13-S1.xls]

## Sheet: Sheet1
	Enter the Sympton Duration to the Date of Treatment Decision (A),
	Enter the Number of Weeks into the Future for Which the Probabilitiy of Recovery will be Calculated (B)
	Click the Button to Select Which NPHS Cycle to Use in the Calculation
	Weibull Shape:	0.66
	Weibull Scale:	52.9
A.	Symptom Duration (weeks):	10
B.	Recover by (weeks):	20
	Probability:	0.184271
	(distance between black lines on the chart)

## Sheet: Sheet2
Cycle 1
Symptom	MDE	MDE Duration						Weibull	Weibull
Onset	Duration	Weeks	Scale	Shape	CDF	Onset	Recover by?	since	by	Onset	Recover by
	Days
15	1	2.14286	52.9	0.66	0.0702737	56	126	0.645944	0.830215	0.645944	0.830215
16	2	2.28571	52.9	0.66	0.108752					0.645944	0.830215
17	3	2.42857	52.9	0.66	0.139687					0.645944	0.830215
18	4	2.57143	52.9	0.66	0.166331					0.645944	0.830215
19	5	2.71429	52.9	0.66	0.190052					0.645944	0.830215
20	6	2.85714	52.9	0.66	0.211591					0.645944	0.830215
21	7	3	52.9	0.66	0.231411					0.645944	0.830215
22	8	3.14286	52.9	0.66	0.249824					0.645944	0.830215
23	9	3.28571	52.9	0.66	0.267055					0.645944	0.830215
24	10	3.42857	52.9	0.66	0.283271					0.645944	0.830215
25	11	3.57143	52.9	0.66	0.298603					0.645944	0.830215
26	12	3.71429	52.9	0.66	0.313155					0.645944	0.830215
27	13	3.85714	52.9	0.66	0.32701					0.645944	0.830215
28	14	4	52.9	0.66	0.340238					0.645944	0.830215
29	15	4.14286	52.9	0.66	0.352898					0.645944	0.830215
30	16	4.28571	52.9	0.66	0.365039					0.645944	0.830215
31	17	4.42857	52.9	0.66	0.376703					0.645944	0.830215
32	18	4.57143	52.9	0.66	0.387929					0.645944	0.830215
33	19	4.71429	52.9	0.66	0.398748					0.645944	0.830215
34	20	4.85714	52.9	0.66	0.409189					0.645944	0.830215
35	21	5	52.9	0.66	0.419276					0.645944	0.830215
36	22	5.14286	52.9	0.66	0.429034					0.645944	0.830215
37	23	5.28571	52.9	0.66	0.438482					0.645944	0.830215
38	24	5.42857	52.9	0.66	0.447638					0.645944	0.830215
39	25	5.57143	52.9	0.66	0.456519					0.645944	0.830215
40	26	5.71429	52.9	0.66	0.46514					0.645944	0.830215
41	27	5.85714	52.9	0.66	0.473516					0.645944	0.830215
42	28	6	52.9	0.66	0.481657					0.645944	0.830215
43	29	6.14286	52.9	0.66	0.489577					0.645944	0.830215
44	30	6.28571	52.9	0.66	0.497285					0.645944	0.830215
45	31	6.42857	52.9	0.66	0.504792					0.645944	0.830215
46	32	6.57143	52.9	0.66	0.512107					0.645944	0.830215
47	33	6.71429	52.9	0.66	0.519238					0.645944	0.830215
48	34	6.85714	52.9	0.66	0.526194					0.645944	0.830215
49	35	7	52.9	0.66	0.532981					0.645944	0.830215
50	36	7.14286	52.9	0.66	0.539606					0.645944	0.830215
51	37	7.28571	52.9	0.66	0.546077					0.645944	0.830215
52	38	7.42857	52.9	0.66	0.552399					0.645944	0.830215
53	39	7.57143	52.9	0.66	0.558577					0.645944	0.830215
54	40	7.71429	52.9	0.66	0.564618					0.645944	0.830215
55	41	7.85714	52.9	0.66	0.570526					0.645944	0.830215
56	42	8	52.9	0.66	0.576306					0.645944	0.830215
57	43	8.14286	52.9	0.66	0.581963					0.645944	0.830215
58	44	8.28571	52.9	0.66	0.5875					0.645944	0.830215
59	45	8.42857	52.9	0.66	0.592922					0.645944	0.830215
60	46	8.57143	52.9	0.66	0.598233					0.645944	0.830215
61	47	8.71429	52.9	0.66	0.603437					0.645944	0.830215
62	48	8.85714	52.9	0.66	0.608536					0.645944	0.830215
63	49	9	52.9	0.66	0.613534					0.645944	0.830215
64	50	9.14286	52.9	0.66	0.618435					0.645944	0.830215
65	51	9.28571	52.9	0.66	0.62324					0.645944	0.830215
66	52	9.42857	52.9	0.66	0.627954					0.645944	0.830215
67	53	9.57143	52.9	0.66	0.632579					0.645944	0.830215
68	54	9.71429	52.9	0.66	0.637117					0.645944	0.830215
69	55	9.85714	52.9	0.66	0.641572					0.645944	0.830215
70	56	10	52.9	0.66	0.645944					0.645944	0.830215
71	57	10.1429	52.9	0.66	0.650238					0.645944	0.830215
72	58	10.2857	52.9	0.66	0.654454					0.645944	0.830215
73	59	10.4286	52.9	0.66	0.658595					0.645944	0.830215
74	60	10.5714	52.9	0.66	0.662663					0.645944	0.830215
75	61	10.7143	52.9	0.66	0.66666					0.645944	0.830215
76	62	10.8571	52.9	0.66	0.670588					0.645944	0.830215
77	63	11	52.9	0.66	0.674449					0.645944	0.830215
78	64	11.1429	52.9	0.66	0.678244					0.645944	0.830215
79	65	11.2857	52.9	0.66	0.681975					0.645944	0.830215
80	66	11.4286	52.9	0.66	0.685643					0.645944	0.830215
81	67	11.5714	52.9	0.66	0.689251					0.645944	0.830215
82	68	11.7143	52.9	0.66	0.692799					0.645944	0.830215
83	69	11.8571	52.9	0.66	0.696289					0.645944	0.830215
84	70	12	52.9	0.66	0.699723					0.645944	0.830215
85	71	12.1429	52.9	0.66	0.703102					0.645944	0.830215
86	72	12.2857	52.9	0.66	0.706427					0.645944	0.830215
87	73	12.4286	52.9	0.66	0.709699					0.645944	0.830215
88	74	12.5714	52.9	0.66	0.71292					0.645944	0.830215
89	75	12.7143	52.9	0.66	0.71609					0.645944	0.830215
90	76	12.8571	52.9	0.66	0.719211					0.645944	0.830215
91	77	13	52.9	0.66	0.722285					0.645944	0.830215
92	78	13.1429	52.9	0.66	0.725311					0.645944	0.830215
93	79	13.2857	52.9	0.66	0.728292					0.645944	0.830215
94	80	13.4286	52.9	0.66	0.731227					0.645944	0.830215
95	81	13.5714	52.9	0.66	0.734119					0.645944	0.830215
96	82	13.7143	52.9	0.66	0.736967					0.645944	0.830215
97	83	13.8571	52.9	0.66	0.739774					0.645944	0.830215
98	84	14	52.9	0.66	0.742539					0.645944	0.830215
99	85	14.1429	52.9	0.66	0.745264					0.645944	0.830215
100	86	14.2857	52.9	0.66	0.747949					0.645944	0.830215
101	87	14.4286	52.9	0.66	0.750596					0.645944	0.830215
102	88	14.5714	52.9	0.66	0.753204					0.645944	0.830215
103	89	14.7143	52.9	0.66	0.755776					0.645944	0.830215
104	90	14.8571	52.9	0.66	0.75831					0.645944	0.830215
105	91	15	52.9	0.66	0.76081					0.645944	0.830215
106	92	15.1429	52.9	0.66	0.763274					0.645944	0.830215
107	93	15.2857	52.9	0.66	0.765704					0.645944	0.830215
108	94	15.4286	52.9	0.66	0.7681					0.645944	0.830215
109	95	15.5714	52.9	0.66	0.770463					0.645944	0.830215
110	96	15.7143	52.9	0.66	0.772794					0.645944	0.830215
111	97	15.8571	52.9	0.66	0.775093					0.645944	0.830215
112	98	16	52.9	0.66	0.777361					0.645944	0.830215
113	99	16.1429	52.9	0.66	0.779598					0.645944	0.830215
114	100	16.2857	52.9	0.66	0.781805					0.645944	0.830215
115	101	16.4286	52.9	0.66	0.783983					0.645944	0.830215
116	102	16.5714	52.9	0.66	0.786132					0.645944	0.830215
117	103	16.7143	52.9	0.66	0.788252					0.645944	0.830215
118	104	16.8571	52.9	0.66	0.790344					0.645944	0.830215
119	105	17	52.9	0.66	0.792409					0.645944	0.830215
120	106	17.1429	52.9	0.66	0.794447					0.645944	0.830215
121	107	17.2857	52.9	0.66	0.796459					0.645944	0.830215
122	108	17.4286	52.9	0.66	0.798445					0.645944	0.830215
123	109	17.5714	52.9	0.66	0.800405					0.645944	0.830215
124	110	17.7143	52.9	0.66	0.80234					0.645944	0.830215
125	111	17.8571	52.9	0.66	0.80425					0.645944	0.830215
126	112	18	52.9	0.66	0.806137					0.645944	0.830215
127	113	18.1429	52.9	0.66	0.807999					0.645944	0.830215
128	114	18.2857	52.9	0.66	0.809838					0.645944	0.830215
129	115	18.4286	52.9	0.66	0.811654					0.645944	0.830215
130	116	18.5714	52.9	0.66	0.813447					0.645944	0.830215
131	117	18.7143	52.9	0.66	0.815218					0.645944	0.830215
132	118	18.8571	52.9	0.66	0.816968					0.645944	0.830215
133	119	19	52.9	0.66	0.818695					0.645944	0.830215
134	120	19.1429	52.9	0.66	0.820402					0.645944	0.830215
135	121	19.2857	52.9	0.66	0.822088					0.645944	0.830215
136	122	19.4286	52.9	0.66	0.823753					0.645944	0.830215
137	123	19.5714	52.9	0.66	0.825398					0.645944	0.830215
138	124	19.7143	52.9	0.66	0.827023					0.645944	0.830215
139	125	19.8571	52.9	0.66	0.828629					0.645944	0.830215
140	126	20	52.9	0.66	0.830215					0.645944	0.830215
141	127	20.1429	52.9	0.66	0.831783					0.645944	0.830215
142	128	20.2857	52.9	0.66	0.833332					0.645944	0.830215
143	129	20.4286	52.9	0.66	0.834863					0.645944	0.830215
144	130	20.5714	52.9	0.66	0.836375					0.645944	0.830215
145	131	20.7143	52.9	0.66	0.83787					0.645944	0.830215
146	132	20.8571	52.9	0.66	0.839348					0.645944	0.830215
147	133	21	52.9	0.66	0.840808					0.645944	0.830215
148	134	21.1429	52.9	0.66	0.842251					0.645944	0.830215
149	135	21.2857	52.9	0.66	0.843678					0.645944	0.830215
150	136	21.4286	52.9	0.66	0.845088					0.645944	0.830215
151	137	21.5714	52.9	0.66	0.846482					0.645944	0.830215
152	138	21.7143	52.9	0.66	0.84786					0.645944	0.830215
153	139	21.8571	52.9	0.66	0.849222					0.645944	0.830215
154	140	22	52.9	0.66	0.850569					0.645944	0.830215
155	141	22.1429	52.9	0.66	0.8519					0.645944	0.830215
156	142	22.2857	52.9	0.66	0.853217					0.645944	0.830215
157	143	22.4286	52.9	0.66	0.854519					0.645944	0.830215
158	144	22.5714	52.9	0.66	0.855806					0.645944	0.830215
159	145	22.7143	52.9	0.66	0.857078					0.645944	0.830215
160	146	22.8571	52.9	0.66	0.858337					0.645944	0.830215
161	147	23	52.9	0.66	0.859582					0.645944	0.830215
162	148	23.1429	52.9	0.66	0.860812					0.645944	0.830215
163	149	23.2857	52.9	0.66	0.86203					0.645944	0.830215
164	150	23.4286	52.9	0.66	0.863233					0.645944	0.830215
165	151	23.5714	52.9	0.66	0.864424					0.645944	0.830215
166	152	23.7143	52.9	0.66	0.865602					0.645944	0.830215
167	153	23.8571	52.9	0.66	0.866767					0.645944	0.830215
168	154	24	52.9	0.66	0.867919					0.645944	0.830215
169	155	24.1429	52.9	0.66	0.869058					0.645944	0.830215
170	156	24.2857	52.9	0.66	0.870186					0.645944	0.830215
171	157	24.4286	52.9	0.66	0.871301					0.645944	0.830215
172	158	24.5714	52.9	0.66	0.872404					0.645944	0.830215
173	159	24.7143	52.9	0.66	0.873496					0.645944	0.830215
174	160	24.8571	52.9	0.66	0.874576					0.645944	0.830215
175	161	25	52.9	0.66	0.875644					0.645944	0.830215
176	162	25.1429	52.9	0.66	0.876701					0.645944	0.830215
177	163	25.2857	52.9	0.66	0.877747					0.645944	0.830215
178	164	25.4286	52.9	0.66	0.878782					0.645944	0.830215
179	165	25.5714	52.9	0.66	0.879806					0.645944	0.830215
180	166	25.7143	52.9	0.66	0.880819					0.645944	0.830215
181	167	25.8571	52.9	0.66	0.881822					0.645944	0.830215
182	168	26	52.9	0.66	0.882814					0.645944	0.830215
183	169	26.1429	52.9	0.66	0.883796					0.645944	0.830215
184	170	26.2857	52.9	0.66	0.884768					0.645944	0.830215
185	171	26.4286	52.9	0.66	0.885729					0.645944	0.830215
186	172	26.5714	52.9	0.66	0.886681					0.645944	0.830215
187	173	26.7143	52.9	0.66	0.887623					0.645944	0.830215
188	174	26.8571	52.9	0.66	0.888555					0.645944	0.830215
189	175	27	52.9	0.66	0.889478					0.645944	0.830215
190	176	27.1429	52.9	0.66	0.890392					0.645944	0.830215
191	177	27.2857	52.9	0.66	0.891296					0.645944	0.830215
192	178	27.4286	52.9	0.66	0.892191					0.645944	0.830215
193	179	27.5714	52.9	0.66	0.893077					0.645944	0.830215
194	180	27.7143	52.9	0.66	0.893953					0.645944	0.830215
195	181	27.8571	52.9	0.66	0.894822					0.645944	0.830215
196	182	28	52.9	0.66	0.895681					0.645944	0.830215
197	183	28.1429	52.9	0.66	0.896532					0.645944	0.830215
198	184	28.2857	52.9	0.66	0.897374					0.645944	0.830215
199	185	28.4286	52.9	0.66	0.898208					0.645944	0.830215
200	186	28.5714	52.9	0.66	0.899034					0.645944	0.830215
201	187	28.7143	52.9	0.66	0.899851					0.645944	0.830215
202	188	28.8571	52.9	0.66	0.90066					0.645944	0.830215
203	189	29	52.9	0.66	0.901462					0.645944	0.830215
204	190	29.1429	52.9	0.66	0.902255					0.645944	0.830215
205	191	29.2857	52.9	0.66	0.903041					0.645944	0.830215
206	192	29.4286	52.9	0.66	0.903819					0.645944	0.830215
207	193	29.5714	52.9	0.66	0.904589					0.645944	0.830215
208	194	29.7143	52.9	0.66	0.905352					0.645944	0.830215
209	195	29.8571	52.9	0.66	0.906107					0.645944	0.830215
210	196	30	52.9	0.66	0.906856					0.645944	0.830215
211	197	30.1429	52.9	0.66	0.907596					0.645944	0.830215
212	198	30.2857	52.9	0.66	0.90833					0.645944	0.830215
213	199	30.4286	52.9	0.66	0.909057					0.645944	0.830215
214	200	30.5714	52.9	0.66	0.909776					0.645944	0.830215
215	201	30.7143	52.9	0.66	0.910489					0.645944	0.830215
216	202	30.8571	52.9	0.66	0.911195					0.645944	0.830215
217	203	31	52.9	0.66	0.911894					0.645944	0.830215
218	204	31.1429	52.9	0.66	0.912587					0.645944	0.830215
219	205	31.2857	52.9	0.66	0.913273					0.645944	0.830215
220	206	31.4286	52.9	0.66	0.913952					0.645944	0.830215
221	207	31.5714	52.9	0.66	0.914625					0.645944	0.830215
222	208	31.7143	52.9	0.66	0.915292					0.645944	0.830215
223	209	31.8571	52.9	0.66	0.915952					0.645944	0.830215
224	210	32	52.9	0.66	0.916607					0.645944	0.830215
225	211	32.1429	52.9	0.66	0.917255					0.645944	0.830215
226	212	32.2857	52.9	0.66	0.917897					0.645944	0.830215
227	213	32.4286	52.9	0.66	0.918533					0.645944	0.830215
228	214	32.5714	52.9	0.66	0.919163					0.645944	0.830215
229	215	32.7143	52.9	0.66	0.919787					0.645944	0.830215
230	216	32.8571	52.9	0.66	0.920405					0.645944	0.830215
231	217	33	52.9	0.66	0.921018					0.645944	0.830215
232	218	33.1429	52.9	0.66	0.921625					0.645944	0.830215
233	219	33.2857	52.9	0.66	0.922226					0.645944	0.830215
234	220	33.4286	52.9	0.66	0.922822					0.645944	0.830215
235	221	33.5714	52.9	0.66	0.923412					0.645944	0.830215
236	222	33.7143	52.9	0.66	0.923997					0.645944	0.830215
237	223	33.8571	52.9	0.66	0.924577					0.645944	0.830215
238	224	34	52.9	0.66	0.925151					0.645944	0.830215
239	225	34.1429	52.9	0.66	0.92572					0.645944	0.830215
240	226	34.2857	52.9	0.66	0.926284					0.645944	0.830215
241	227	34.4286	52.9	0.66	0.926843					0.645944	0.830215
242	228	34.5714	52.9	0.66	0.927397					0.645944	0.830215
243	229	34.7143	52.9	0.66	0.927946					0.645944	0.830215
244	230	34.8571	52.9	0.66	0.928489					0.645944	0.830215
245	231	35	52.9	0.66	0.929028					0.645944	0.830215
246	232	35.1429	52.9	0.66	0.929562					0.645944	0.830215
247	233	35.2857	52.9	0.66	0.930091					0.645944	0.830215
248	234	35.4286	52.9	0.66	0.930616					0.645944	0.830215
249	235	35.5714	52.9	0.66	0.931136					0.645944	0.830215
250	236	35.7143	52.9	0.66	0.931651					0.645944	0.830215
251	237	35.8571	52.9	0.66	0.932161					0.645944	0.830215
252	238	36	52.9	0.66	0.932668					0.645944	0.830215
253	239	36.1429	52.9	0.66	0.933169					0.645944	0.830215
254	240	36.2857	52.9	0.66	0.933666					0.645944	0.830215
255	241	36.4286	52.9	0.66	0.934159					0.645944	0.830215
256	242	36.5714	52.9	0.66	0.934647					0.645944	0.830215
257	243	36.7143	52.9	0.66	0.935131					0.645944	0.830215
258	244	36.8571	52.9	0.66	0.935611					0.645944	0.830215
259	245	37	52.9	0.66	0.936087					0.645944	0.830215
260	246	37.1429	52.9	0.66	0.936558					0.645944	0.830215
261	247	37.2857	52.9	0.66	0.937026					0.645944	0.830215
262	248	37.4286	52.9	0.66	0.937489					0.645944	0.830215
263	249	37.5714	52.9	0.66	0.937948					0.645944	0.830215
264	250	37.7143	52.9	0.66	0.938403					0.645944	0.830215
265	251	37.8571	52.9	0.66	0.938854					0.645944	0.830215
266	252	38	52.9	0.66	0.939302					0.645944	0.830215
267	253	38.1429	52.9	0.66	0.939745					0.645944	0.830215
268	254	38.2857	52.9	0.66	0.940185					0.645944	0.830215
269	255	38.4286	52.9	0.66	0.940621					0.645944	0.830215
270	256	38.5714	52.9	0.66	0.941053					0.645944	0.830215
271	257	38.7143	52.9	0.66	0.941481					0.645944	0.830215
272	258	38.8571	52.9	0.66	0.941906					0.645944	0.830215
273	259	39	52.9	0.66	0.942327					0.645944	0.830215
274	260	39.1429	52.9	0.66	0.942745					0.645944	0.830215
275	261	39.2857	52.9	0.66	0.943159					0.645944	0.830215
276	262	39.4286	52.9	0.66	0.943569					0.645944	0.830215
277	263	39.5714	52.9	0.66	0.943976					0.645944	0.830215
278	264	39.7143	52.9	0.66	0.944379					0.645944	0.830215
279	265	39.8571	52.9	0.66	0.944779					0.645944	0.830215
280	266	40	52.9	0.66	0.945176					0.645944	0.830215
281	267	40.1429	52.9	0.66	0.945569					0.645944	0.830215
282	268	40.2857	52.9	0.66	0.945959					0.645944	0.830215
283	269	40.4286	52.9	0.66	0.946346					0.645944	0.830215
284	270	40.5714	52.9	0.66	0.94673					0.645944	0.830215
285	271	40.7143	52.9	0.66	0.94711					0.645944	0.830215
286	272	40.8571	52.9	0.66	0.947487					0.645944	0.830215
287	273	41	52.9	0.66	0.947861					0.645944	0.830215
288	274	41.1429	52.9	0.66	0.948232					0.645944	0.830215
289	275	41.2857	52.9	0.66	0.948599					0.645944	0.830215
290	276	41.4286	52.9	0.66	0.948964					0.645944	0.830215
291	277	41.5714	52.9	0.66	0.949325					0.645944	0.830215
292	278	41.7143	52.9	0.66	0.949684					0.645944	0.830215
293	279	41.8571	52.9	0.66	0.95004					0.645944	0.830215
294	280	42	52.9	0.66	0.950392					0.645944	0.830215
295	281	42.1429	52.9	0.66	0.950742					0.645944	0.830215
296	282	42.2857	52.9	0.66	0.951089					0.645944	0.830215
297	283	42.4286	52.9	0.66	0.951433					0.645944	0.830215
298	284	42.5714	52.9	0.66	0.951774					0.645944	0.830215
299	285	42.7143	52.9	0.66	0.952113					0.645944	0.830215
300	286	42.8571	52.9	0.66	0.952448					0.645944	0.830215
301	287	43	52.9	0.66	0.952781					0.645944	0.830215
302	288	43.1429	52.9	0.66	0.953111					0.645944	0.830215
303	289	43.2857	52.9	0.66	0.953439					0.645944	0.830215
304	290	43.4286	52.9	0.66	0.953764					0.645944	0.830215
305	291	43.5714	52.9	0.66	0.954086					0.645944	0.830215
306	292	43.7143	52.9	0.66	0.954405					0.645944	0.830215
307	293	43.8571	52.9	0.66	0.954722					0.645944	0.830215
308	294	44	52.9	0.66	0.955037					0.645944	0.830215
309	295	44.1429	52.9	0.66	0.955348					0.645944	0.830215
310	296	44.2857	52.9	0.66	0.955658					0.645944	0.830215
311	297	44.4286	52.9	0.66	0.955965					0.645944	0.830215
312	298	44.5714	52.9	0.66	0.956269					0.645944	0.830215
313	299	44.7143	52.9	0.66	0.956571					0.645944	0.830215
314	300	44.8571	52.9	0.66	0.95687					0.645944	0.830215
315	301	45	52.9	0.66	0.957167					0.645944	0.830215
316	302	45.1429	52.9	0.66	0.957462					0.645944	0.830215
317	303	45.2857	52.9	0.66	0.957754					0.645944	0.830215
318	304	45.4286	52.9	0.66	0.958044					0.645944	0.830215
319	305	45.5714	52.9	0.66	0.958332					0.645944	0.830215
320	306	45.7143	52.9	0.66	0.958617					0.645944	0.830215
321	307	45.8571	52.9	0.66	0.958901					0.645944	0.830215
322	308	46	52.9	0.66	0.959182					0.645944	0.830215
323	309	46.1429	52.9	0.66	0.95946					0.645944	0.830215
324	310	46.2857	52.9	0.66	0.959737					0.645944	0.830215
325	311	46.4286	52.9	0.66	0.960011					0.645944	0.830215
326	312	46.5714	52.9	0.66	0.960283					0.645944	0.830215
327	313	46.7143	52.9	0.66	0.960553					0.645944	0.830215
328	314	46.8571	52.9	0.66	0.960821					0.645944	0.830215
329	315	47	52.9	0.66	0.961087					0.645944	0.830215
330	316	47.1429	52.9	0.66	0.96135					0.645944	0.830215
331	317	47.2857	52.9	0.66	0.961612					0.645944	0.830215
332	318	47.4286	52.9	0.66	0.961871					0.645944	0.830215
333	319	47.5714	52.9	0.66	0.962129					0.645944	0.830215
334	320	47.7143	52.9	0.66	0.962384					0.645944	0.830215
335	321	47.8571	52.9	0.66	0.962638					0.645944	0.830215
336	322	48	52.9	0.66	0.962889					0.645944	0.830215
337	323	48.1429	52.9	0.66	0.963139					0.645944	0.830215
338	324	48.2857	52.9	0.66	0.963387					0.645944	0.830215
339	325	48.4286	52.9	0.66	0.963632					0.645944	0.830215
340	326	48.5714	52.9	0.66	0.963876					0.645944	0.830215
341	327	48.7143	52.9	0.66	0.964118					0.645944	0.830215
342	328	48.8571	52.9	0.66	0.964358					0.645944	0.830215
343	329	49	52.9	0.66	0.964596					0.645944	0.830215
344	330	49.1429	52.9	0.66	0.964833					0.645944	0.830215
345	331	49.2857	52.9	0.66	0.965067					0.645944	0.830215
346	332	49.4286	52.9	0.66	0.9653					0.645944	0.830215
347	333	49.5714	52.9	0.66	0.965531					0.645944	0.830215
348	334	49.7143	52.9	0.66	0.96576					0.645944	0.830215
349	335	49.8571	52.9	0.66	0.965988					0.645944	0.830215
350	336	50	52.9	0.66	0.966213					0.645944	0.830215
351	337	50.1429	52.9	0.66	0.966437					0.645944	0.830215
352	338	50.2857	52.9	0.66	0.966659					0.645944	0.830215
353	339	50.4286	52.9	0.66	0.96688					0.645944	0.830215
354	340	50.5714	52.9	0.66	0.967099					0.645944	0.830215
355	341	50.7143	52.9	0.66	0.967316					0.645944	0.830215
356	342	50.8571	52.9	0.66	0.967532					0.645944	0.830215
357	343	51	52.9	0.66	0.967746					0.645944	0.830215
358	344	51.1429	52.9	0.66	0.967958					0.645944	0.830215
359	345	51.2857	52.9	0.66	0.968169					0.645944	0.830215
360	346	51.4286	52.9	0.66	0.968378					0.645944	0.830215
361	347	51.5714	52.9	0.66	0.968585					0.645944	0.830215
362	348	51.7143	52.9	0.66	0.968791					0.645944	0.830215
363	349	51.8571	52.9	0.66	0.968996					0.645944	0.830215
364	350	52	52.9	0.66	0.969199					0.645944	0.830215
365	351	52.1429	52.9	0.66	0.9694					0.645944	0.830215
